# Supplementary material for: The screening for anticoagulant rodenticide gene VKORC1 polymorphism in the rat Rattus norvegicus, Rattus tanezumi and Rattus losea in Hong Kong
Source: Sci Rep. 2022 Jul 22;12:12545. doi: 10.1038/s41598-022-16550-3 (PMC9307595; doi:10.1038/s41598-022-16550-3)
Supplement: Supplementary file 1 — Supplementary Information. [file 41598_2022_16550_MOESM1_ESM.xlsx]

## Sheet: Mutations in collected samples
Supplementary Information. Mutations revealed in the samples collected in this study.
Sample name	Species	Location	GPS	Exon 1	Exon 2	Exon 3	AA/AG/GG	Other SNPs	Remarks
KTs_1	R. tanezumi	Kwai Tsing	22.358638, 114.130593	ü	ü	ü	GG	Ala41Ala
KTs_2	R. norvegicus	Kwai Tsing	22.362884, 114.132604	ü	ü	ü	/	Asp44Glu
KTs_3	R. norvegicus	Kwai Tsing	22.359329, 114.132086	ü	ü	ü	/
KTs_4	R. tanezumi	Kwai Tsing	22.359329, 114.132086	ü	ü	ü	GG	Ala41Ala
KTs_5	R. tanezumi	Kwai Tsing	22.359329, 114.132086	ü		ü	AG	Ala41Ala
KTs_6	R. tanezumi	Kwai Tsing	22.359329, 114.132086	ü	ü	ü	AG	Ala41Ala
N_1	R. norvegicus	North	22.506677, 114.123098	ü	ü	ü	/
N_2	R. norvegicus	North	22.508234, 114.121462	ü	ü	ü	/
YL_1	R. norvegicus	Yuen Long	22.448938, 114.028487	ü	ü	ü	/	Ile82Ile
YL_2	R. norvegicus	Yuen Long	22.448938, 114.028487	ü	ü	ü	/		Genome sequence
CW_1	R. tanezumi	Central&Western	22.283398, 114.153309	ü		ü	AA
CW_2	R. norvegicus	Central&Western	22.284353, 114.153711	ü	ü	ü	/
CW_3	R. norvegicus	Central&Western	22.283398, 114.153309		ü	ü	/	Ile82Ile
CW_4	R. norvegicus	Central&Western	22.284353, 114.153711	ü	ü	ü	/
TM_1	R. norvegicus	Tuen Mun	22.396682, 113.975270		ü	ü	/	Ile82Ile
TM_2	R. norvegicus	Tuen Mun	22.396682, 113.975270	ü		ü	/
Wch_1	R. norvegicus	Wan Chai	22.278071, 114.180642	ü	ü	ü	/		Genome sequence
Wch_2	R. tanezumi	Wan Chai	22.277857, 114.180280	ü	ü	ü	GG	Ala41Ala	Genome sequence
SK_1	R. tanezumi	Sai Kung	22.316825, 114.264541			ü	AA
SK_2	R. tanezumi	Sai Kung	22.318758, 114.267110			ü	AA
SK_3	R. tanezumi	Sai Kung	22.316825, 114.264541			ü	AA
SK_4	R. tanezumi	Sai Kung	22.318595, 114.262479			ü	AA
SK_5	R. tanezumi	Sai Kung	22.316825, 114.264541			ü	AA
SK_6	R. tanezumi	Sai Kung	22.316825, 114.264541			ü	AA
WTS_1	R. norvegicus	Wong Tai Sin	22.344889, 114.198378			ü	/
WTS_2	R. tanezumi	Wong Tai Sin	22.342508, 114.201754			ü	GG
WTS_3	R. norvegicus	Wong Tai Sin	22.346790, 114.201927			ü	/
WTS_4	R. norvegicus	Wong Tai Sin	22.346790, 114.201927			ü	/
TP_1	R. norvegicus	Tai Po	22.450476, 114.161211			ü	/
TP_2	R. tanezumi	Tai Po	22.449586, 114.165001			ü	AA
TP_3	R. tanezumi	Tai Po	22.449586, 114.165001			ü	AA
TW_1	R. norvegicus	Tsuen Wan	22.368851, 114.114371			ü	/
WTS_5	R. norvegicus	Wong Tai Sin	22.346790, 114.201927			ü	/
KTo_1	R. tanezumi	Kwun Tong	22.296686, 114.239735			ü	AG
KTo_2	R. tanezumi	Kwun Tong	22.300471, 114.238272			ü	GG
KTo_3	R. tanezumi	Kwun Tong	22.296686, 114.239735			ü	GG
KTo_4	R. norvegicus	Kwun Tong	22.302516, 114.236835	ü	ü	ü	/		Genome sequence
KTo_5	R. tanezumi	Kwun Tong	22.301764, 114.236656	ü	ü	ü	GG	Ala41Ala	Genome sequence
KTo_6	R. tanezumi	Kwun Tong	22.300471, 114.238272			ü	GG
N_3	R. norvegicus	North	22.498830, 114.125909			ü	/
N_4	R. norvegicus	North	22.498450, 114.126948			ü	/
N_5	R. norvegicus	North	22.498830, 114.125909			ü	/
N_6	R. norvegicus	North	22.498450, 114.126948			ü	/
N_7	R. norvegicus	North	22.498830, 114.125909			ü	/
N_8	R. norvegicus	North	22.497992, 114.127511			ü	/
N_9	R. norvegicus	North	22.498830, 114.125909			ü	/
N_10	R. norvegicus	North	22.498830, 114.125909			ü	/
N_11	R. norvegicus	North	22.496941, 114.126685			ü	/
N_12	R. norvegicus	North	22.498830, 114.125909			ü	/
N_13	R. norvegicus	North	22.498830, 114.125909			ü	/
N_14	R. norvegicus	North	22.497524, 114.128730			ü	/
N_15	R. norvegicus	North	22.497992, 114.127511			ü	/
YL_3	R. tanezumi	Yuen Long	22.450113, 114.022231	ü	ü	ü	AA		Genome sequence
YL_4	R. tanezumi	Yuen Long	22.448104, 114.023256			ü	AA
WTS_6	R. norvegicus	Wong Tai Sin	22.344872, 114.197796			ü	/
WTS_7	R. norvegicus	Wong Tai Sin	22.344378, 114.197914			ü	/
ST_1	R. tanezumi	Sha Tin	22.386151, 114.194700			ü	AA
ST_2	R. tanezumi	Sha Tin	22.388820, 114.193428			ü	GG
ST_3	R. tanezumi	Sha Tin	22.389305, 114.193811			ü	GG
ST_4	R. tanezumi	Sha Tin	22.386252, 114.192817			ü	GG
WTS_8	R. norvegicus	Wong Tai Sin	22.344872, 114.197796			ü	/
WTS_9	R. norvegicus	Wong Tai Sin	22.3467901, 114.20192			ü	/
WTS_10	R. tanezumi	Wong Tai Sin	22.3467901, 114.20192			ü	AG
WTS_11	R. norvegicus	Wong Tai Sin	22.3443787, 114.197914			ü	/
Is_1	R. norvegicus	Islands	22.2794383, 113.935272		ü	ü	/		Genome sequence
Is_2	R. norvegicus	Islands	22.2815266, 113.938752			ü	/
WTS_12	R. norvegicus	Wong Tai Sin	22.3443787, 114.197914			ü	/
WTS_13	R. norvegicus	Wong Tai Sin	22.3443787, 114.197914			ü	/
Is_3	R. norvegicus	Islands	22.2794383, 113.935272			ü	/
Is_4	R. norvegicus	Islands	22.2794383, 113.935272			ü	/
Is_5	R. tanezumi	Islands	22.2794383, 113.935272			ü	GG		Genome sequence
Is_6	R. tanezumi	Islands	22.2815266, 113.938752	ü	ü	ü	AA	Ala41Ala
WTS_14	R. norvegicus	Wong Tai Sin	22.3467901, 114.201927			ü	/
TM_3	R. norvegicus	Tuen Mun	22.3849673, 113.973282			ü	/
TM_4	R. norvegicus	Tuen Mun	22.3849673, 113.973282			ü	/
TM_5	R. norvegicus	Tuen Mun	22.3856643, 113.976524			ü	/
TM_6	R. tanezumi	Tuen Mun	22.3856643, 113.976524			ü	GG
TM_7	R. tanezumi	Tuen Mun	22.3849673, 113.973282			ü	AG
SK_7	R. tanezumi	Sai Kung	22.3171219, 114.267371			ü	GG
WTS_15	R. norvegicus	Wong Tai Sin	22.3443787, 114.197914			ü	/
SK_8	R. tanezumi	Sai Kung	22.3187586, 114.267110			ü	AA
SK_9	R. tanezumi	Sai Kung	22.3193045, 114.264090			ü	AA
SK_10	R. tanezumi	Sai Kung	22.3187586, 114.267110			ü	GG
WTS_16	R. tanezumi	Wong Tai Sin	22.3425088, 114.201754			ü	AA
WTS_17	R. norvegicus	Wong Tai Sin	22.3443787, 114.197914			ü	/
WTS_18	R. norvegicus	Wong Tai Sin	22.3443787, 114.197914			ü	/
TP_4	R. tanezumi	Tai Po	22.4495869, 114.165001			ü	AA
TP_5	R. tanezumi	Tai Po	22.4504768, 114.161211			ü	AG
TP_6	R. tanezumi	Tai Po	22.4504768, 114.161211			ü	AG
WTS_19	R. norvegicus	Wong Tai Sin	22.3443787, 114.197914	ü		ü	/
KTo_7	R. tanezumi	Kwun Tong	22.3016802, 114.237417	ü	ü	ü	AG	Ala41Ala
KTo_8	R. tanezumi	Kwun Tong	22.3016802, 114.237417	ü	ü	ü	GG	Ala41Ala
KTo_9	R. tanezumi	Kwun Tong	22.3016802, 114.237417	ü	ü	ü	AG	Ala41Ala
KTo_10	R. norvegicus	Kwun Tong	22.3000237, 114.234286	ü	ü	ü	/	Ile82Ile
N_16	R. tanezumi	North	22.4969412, 114.126685	ü	ü	ü	AG	Ala41Ala
WTS_20	R. norvegicus	Wong Tai Sin	22.3467901, 114.201927	ü		ü	/
YL_5	R. tanezumi	Yuen Long	22.4481043, 114.023256	ü	ü	ü	AG	Ala41Ala
YL_6	R. tanezumi	Yuen Long	22.4481043, 114.023256	ü	ü	ü	AG	Ala41Ala
YL_7	R. tanezumi	Yuen Long	22.4481043, 114.023256	ü	ü	ü	AA
YL_8	R. tanezumi	Yuen Long	22.4481043, 114.023256	ü	ü	ü	AA	Ala41Ala
ST_5	R. norvegicus	Sha Tin	22.3934955, 114.192318	ü	ü	ü	/
ST_6	R. norvegicus	Sha Tin	22.3934955, 114.192318	ü	ü	ü	/
E_1	R. norvegicus	Eastern	22.2838984, 114.231830	ü	ü	ü	/	Ile82Ile
E_2	R. norvegicus	Eastern	22.2838984, 114.231830	ü	ü	ü	/	Ile82Ile
WTS_21	R. tanezumi	Wong Tai Sin	22.3467901, 114.201927	ü	ü	ü	GG	Ala41Ala
WTS_22	R. norvegicus	Wong Tai Sin	22.3467901, 114.201927	ü	ü	ü	/
TW_2	R. tanezumi	Tsuen Wan	22.3484511, 114.056489	ü	ü	ü	GG	Ala41Ala
TW_3	R. losea	Tsuen Wan	22.3497160, 114.056085	ü		ü	/
WTS_23	R. norvegicus	Wong Tai Sin	22.3467901, 114.201927	ü	ü	ü	/
WTS_24	R. norvegicus	Wong Tai Sin	22.3467901, 114.201927	ü	ü	ü	/	Ile82Ile
TW_4	R. losea	Tsuen Wan	22.3484511, 114.056489	ü		ü	/	Cys96Cys
TW_5	R. losea	Tsuen Wan	22.3484511, 114.056489	ü		ü	/
TW_6	R. losea	Tsuen Wan	22.3484511, 114.056489	ü		ü	/
TW_7	R. losea	Tsuen Wan	22.3484511, 114.056489	ü		ü	/
TW_8	R. losea	Tsuen Wan	22.3484511, 114.056489	ü		ü	/
Is_7	R. tanezumi	Islands	22.2835370, 113.935604	ü	ü	ü	GG	Ala41Ala
Is_8	R. tanezumi	Islands	22.2835370, 113.935604	ü	ü	ü	GG	Ala41Ala
Is_9	R. tanezumi	Islands	22.2835370, 113.935604	ü		ü	AG	Ala41Ala
Is_10	R. tanezumi	Islands	22.2835370, 113.935604	ü	ü	ü	GG	Ala41Ala
Is_11	R. tanezumi	Islands	22.2862651, 113.934636	ü	ü	ü	AG	Ala41Ala
TM_8	R. norvegicus	Tuen Mun	22.380689, 113.977771	ü		ü	/
TM_9	R. norvegicus	Tuen Mun	22.380689, 113.977771	ü	ü	ü	/
WTS_25	R. tanezumi	Wong Tai Sin	22.346790, 114.201927	ü	ü	ü	AG	Ala41Ala
WTS_26	R. tanezumi	Wong Tai Sin	22.346790, 114.201927	ü	ü	ü	AG	Ala41Ala
TW_9	R. norvegicus	Tsuen Wan	22.374148, 114.111738	ü	ü	ü	/	Ile107Ile
TW_10	R. norvegicus	Tsuen Wan	22.374148, 114.111738	ü	ü	ü	/
SK_11	R. norvegicus	Sai Kung	22.380009, 114.268252	ü		ü	/
SK_12	R. norvegicus	Sai Kung	22.380009, 114.268252	ü	ü	ü	/	His68His
WTS_27	R. norvegicus	Wong Tai Sin	22.346790, 114.201927			ü	/
S_1	R. tanezumi	Southern	22.242278, 114.158856			ü	AA
WTS_28	R. norvegicus	Wong Tai Sin	22.346790, 114.201927			ü	/
WTS_29	R. norvegicus	Wong Tai Sin	22.346790, 114.201927			ü	/
WTS_30	R. norvegicus	Wong Tai Sin	22.346790, 114.201927			ü	/
WTS_31	R. norvegicus	Wong Tai Sin	22.346790, 114.201927			ü	/
TP_7	R. tanezumi	Tai Po	22.455844, 114.209685	ü		ü	AG	Ala41Ala
TP_8	R. losea	Tai Po	22.455844, 114.209685	ü		ü	/
TP_9	R. losea	Tai Po	22.455844, 114.209685	ü		ü	/
TP_10	R. tanezumi	Tai Po	22.455844, 114.209685			ü	AG
TP_11	R. tanezumi	Tai Po	22.455844, 114.209685			ü	AG
TP_12	R. tanezumi	Tai Po	22.455844, 114.209685			ü	AA
TP_13	R. tanezumi	Tai Po	22.455844, 114.209685			ü	AG
TP_14	R. losea	Tai Po	22.455844, 114.209685			ü	/
TP_15	R. losea	Tai Po	22.455844, 114.209685			ü	/
TP_16	R. losea	Tai Po	22.455844, 114.209685			ü	/
TP_17	R. losea	Tai Po	22.455844, 114.209685			ü	/
TP_18	R. losea	Tai Po	22.455844, 114.209685			ü	/
TP_19	R. losea	Tai Po	22.455844, 114.209685			ü	/
TP_20	R. losea	Tai Po	22.455844, 114.209685			ü	/
TP_21	R. losea	Tai Po	22.455844, 114.209685			ü	/
TP_22	R. losea	Tai Po	22.455844, 114.209685			ü	/
TP_23	R. losea	Tai Po	22.455844, 114.209685			ü	/
TP_24	R. losea	Tai Po	22.455844, 114.209685			ü	/	Arg98Arg
TP_25	R. losea	Tai Po	22.455844, 114.209685			ü	/
TP_26	R. losea	Tai Po	22.455844, 114.209685			ü	/
TP_27	R. losea	Tai Po	22.455844, 114.209685			ü	/
TP_28	R. tanezumi	Tai Po	22.455844, 114.209685			ü	AG
TP_29	R. losea	Tai Po	22.455844, 114.209685			ü	/
TP_30	R. losea	Tai Po	22.455844, 114.209685			ü	/
TP_31	R. losea	Tai Po	22.455844, 114.209685			ü	/
TP_32	R. losea	Tai Po	22.455844, 114.209685			ü	/
TP_33	R. losea	Tai Po	22.455844, 114.209685			ü	/
TP_34	R. losea	Tai Po	22.455844, 114.209685			ü	/
TP_35	R. losea	Tai Po	22.455844, 114.209685			ü	/
TP_36	R. losea	Tai Po	22.455844, 114.209685			ü	/
TP_37	R. losea	Tai Po	22.455844, 114.209685			ü	/
TP_38	R. losea	Tai Po	22.455844, 114.209685			ü	/
TP_39	R. losea	Tai Po	22.455844, 114.209685			ü	/
TP_40	R. losea	Tai Po	22.455844, 114.209685			ü	/
TP_41	R. losea	Tai Po	22.455844, 114.209685			ü	/
TP_42	R. losea	Tai Po	22.455844, 114.209685			ü	/
TP_43	R. losea	Tai Po	22.455844, 114.209685			ü	/
TP_44	R. losea	Tai Po	22.455844, 114.209685			ü	/
TP_45	R. losea	Tai Po	22.455844, 114.209685			ü	/	Trp101Cys
TP_46	R. losea	Tai Po	22.455844, 114.209685			ü	/
TP_47	R. losea	Tai Po	22.455844, 114.209685			ü	/
TP_48	R. losea	Tai Po	22.455844, 114.209685			ü	/
TP_49	R. losea	Tai Po	22.455844, 114.209685			ü	/
TP_50	R. losea	Tai Po	22.455844, 114.209685			ü	/
TP_51	R. losea	Tai Po	22.455844, 114.209685			ü	/
TP_52	R. losea	Tai Po	22.455844, 114.209685			ü	/
TP_53	R. losea	Tai Po	22.455844, 114.209685			ü	/
TP_54	R. losea	Tai Po	22.455844, 114.209685			ü	/
TP_55	R. losea	Tai Po	22.455844, 114.209685			ü	/
TP_56	R. losea	Tai Po	22.455844, 114.209685			ü	/
TP_57	R. losea	Tai Po	22.455844, 114.209685			ü	/
TP_58	R. losea	Tai Po	22.455844, 114.209685			ü	/
S_2	R. norvegicus	Southern	22.246035, 114.155255			ü	/
S_3	R. norvegicus	Southern	22.246035, 114.155255			ü	/
S_4	R. norvegicus	Southern	22.246035, 114.155255			ü	/
S_5	R. norvegicus	Southern	22.246035, 114.155255			ü	/
S_6	R. norvegicus	Southern	22.246035, 114.155255			ü	/
E_3	R. tanezumi	Eastern	22.283898, 114.231830			ü	AA
E_4	R. tanezumi	Eastern	22.283898, 114.231830			ü	GG
SSP_1	R. norvegicus	Sham Shui Po	22.19721, 114.09647			ü	/
SSP_2	R. tanezumi	Sham Shui Po	2219760, 114.11446			ü	GG
SSP_3	R. norvegicus	Sham Shui Po	22.19694, 114.09957			ü	/
KC_1	R. tanezumi	Kowloon City	22.19760, 114.11446			ü	GG
KC_2	R. norvegicus	Kowloon City	22.19757, 114.11482			ü	/
KC_3	R. norvegicus	Kowloon City	22.19774, 114.11481			ü	/
YTM_1	R. tanezumi	Yau Tsim Mong	22.19243, 114.10279			ü	GG
YTM_2	R. tanezumi	Yau Tsim Mong	22.19226, 114.10228			ü	AG
YTM_3	R. norvegicus	Yau Tsim Mong	22.19215, 114.10189			ü	/
